# Supplementary material for: Empowering EVAR: Revolutionizing Patient Understanding and Qualification with 3D Printing
Source: J Cardiovasc Dev Dis. 2024 Nov 10;11(11):365. doi: 10.3390/jcdd11110365 (PMC11594954; doi:10.3390/jcdd11110365)
Supplement: Supplementary file 1 [file jcdd-11-00365-s001.zip]

Archive with 14 entries (14 files):
- 1727619774213.jpg
- 1727619774197.jpg
- 1727619774187.jpg
- 1727619774191.jpg
- 1727619774204.jpg
- 1727619774167.jpg
- 1727619774170.jpg
- 1727619774209.jpg
- 1727619774233.jpg
- 1727619774178.jpg
- 1727619774184.jpg
- 1727619774195.jpg
- 1727619774181.jpg
- 1727619774174.jpg
